# Supplementary material for: Exploring the vegetation of the coastal road in Puerto Cisnes, southern Chile: a vascular plant inventory
Source: Biodivers Data J. 2023 Aug 21;11:e107217. doi: 10.3897/BDJ.11.e107217 (PMC10463178; doi:10.3897/BDJ.11.e107217)
Supplement: Supplementary material 1 — Vascular plants along a coastal road in Puerto Cisnes, Aysén Region, Chile [file bdj-11-e107217-s001.tsv]

occurrenceID	scientificName	scientificNameAuthorship	kingdom	class	order	family	habitat	locationRemarks	country	municipality	stateProvince	eventRemarks	locality	samplingProtocol	decimalLatitude	decimalLongitude	dynamicProperties	establishmentMeans	degreeOfEstablishment	geodeticDatum	coordinateUncertaintyInMeters	eventDate	recordedBy	recordedByID
1	Acaena ovalifolia	Ruiz & Pav.	Plantae	Magnoliopsida	Rosales	Rosaceae	Road in an evergreen forest	Growth in the soil	Chile	Puerto Cisnes	Aysén Region	Transect 1	Paved road (unique identifier ROL X-24) next to the harbour	Transect	-44.7242	-72.6877	{"Seed dispersal syndrome": "Epizoochory"}, {"Growth form": "Terricolous"}, {"Habit": "Herb"}	native	native	WGS84	80	2017-01-24	Pincheira-Ulbrich, J.	https://orcid.org/0000-0001-9841-7426
2	Acaena ovalifolia	Ruiz & Pav.	Plantae	Magnoliopsida	Rosales	Rosaceae	Road in an evergreen forest	Growth in the soil	Chile	Puerto Cisnes	Aysén Region	Transect 2	Gravel road (unique identifier ROL X-230)	Transect	-44.7419	-72.6911	{"Seed dispersal syndrome": "Epizoochory"}, {"Growth form": "Terricolous"}, {"Habit": "Herb"}	native	native	WGS84	750	2017-01-24	Pincheira-Ulbrich, J.	https://orcid.org/0000-0001-9841-7426
3	Acrisione cymosa	(J. Remy) B. Nord.	Plantae	Magnoliopsida	Asterales	Asteraceae	Road in an evergreen forest	Growth in the soil	Chile	Puerto Cisnes	Aysén Region	Transect 2	Gravel road (unique identifier ROL X-230)	Transect	-44.7419	-72.6911	{"Seed dispersal syndrome": "Anemochory"}, {"Growth form": "Terricolous"}, {"Habit": "Shrub"}	native	native	WGS84	750	2017-01-25	Pincheira-Ulbrich, J.	https://orcid.org/0000-0001-9841-7426
4	Adiantum chilense	Kaulf.	Plantae	Polypodiopsida	Polypodiales	Pteridaceae	Road in an evergreen forest	Growth in the soil	Chile	Puerto Cisnes	Aysén Region	Transect 1	Paved road (unique identifier ROL X-24) next to the harbour	Transect	-44.7242	-72.6877	{"Seed dispersal syndrome": "Anemochory"}, {"Growth form": "Terricolous"}, {"Habit": "Herb"}	native	native	WGS84	80	2017-01-24	Pincheira-Ulbrich, J.	https://orcid.org/0000-0001-9841-7426
5	Adiantum chilense	Kaulf.	Plantae	Polypodiopsida	Polypodiales	Pteridaceae	Road in an evergreen forest	Growth in the soil	Chile	Puerto Cisnes	Aysén Region	Transect 2	Gravel road (unique identifier ROL X-230)	Transect	-44.7419	-72.6911	{"Seed dispersal syndrome": "Anemochory"}, {"Growth form": "Terricolous"}, {"Habit": "Herb"}	native	native	WGS84	750	2017-01-25	Pincheira-Ulbrich, J.	https://orcid.org/0000-0001-9841-7426
6	Amomyrtus luma	(Molina) D. Legrand & Kausel	Plantae	Magnoliopsida	Myrtales	Myrtaceae	Road in an evergreen forest	Growth in the soil	Chile	Puerto Cisnes	Aysén Region	Transect 1	Paved road (unique identifier ROL X-24) next to the harbour	Transect	-44.7242	-72.6877	{"Seed dispersal syndrome": "Ornithochory"}, {"Growth form": "Terricolous"}, {"Habit": "Tree"}	native	native	WGS84	80	2017-01-24	Pincheira-Ulbrich, J.	https://orcid.org/0000-0001-9841-7426
7	Amomyrtus luma	(Molina) D. Legrand & Kausel	Plantae	Magnoliopsida	Myrtales	Myrtaceae	Road in an evergreen forest	Growth in the soil	Chile	Puerto Cisnes	Aysén Region	Transect 2	Gravel road (unique identifier ROL X-230)	Transect	-44.7419	-72.6911	{"Seed dispersal syndrome": "Ornithochory"}, {"Growth form": "Terricolous"}, {"Habit": "Tree"}	native	native	WGS84	750	2017-01-25	Pincheira-Ulbrich, J.	https://orcid.org/0000-0001-9841-7426
8	Amomyrtus luma	(Molina) D. Legrand & Kausel	Plantae	Magnoliopsida	Myrtales	Myrtaceae	Beach path	Growth in the soil	Chile	Puerto Cisnes	Aysén Region	Transect 3	Gravel road (no identifier) on the public beach	Transect	-44.7454	-72.6989	{"Seed dispersal syndrome": "Ornithochory"}, {"Growth form": "Terricolous"}, {"Habit": "Tree"}	native	native	WGS84	60	2017-01-26	Pincheira-Ulbrich, J.	https://orcid.org/0000-0001-9841-7426
9	Aristotelia chilensis	(Molina) Stuntz	Plantae	Magnoliopsida	Rosales	Elaeocarpaceae	Road in an evergreen forest	Growth in the soil	Chile	Puerto Cisnes	Aysén Region	Transect 2	Gravel road (unique identifier ROL X-230)	Transect	-44.7419	-72.6911	{"Seed dispersal syndrome": "Ornithochory"}, {"Growth form": "Terricolous"}, {"Habit": "Tree"}	native	native	WGS84	750	2017-01-25	Pincheira-Ulbrich, J.	https://orcid.org/0000-0001-9841-7426
10	Asplenium dareoides	Desv.	Plantae	Polypodiopsida	Polypodiales	Aspleniaceae	Road in an evergreen forest	Growing on rock	Chile	Puerto Cisnes	Aysén Region	Transect 1	Paved road (unique identifier ROL X-24) next to the harbour	Transect	-44.7242	-72.6877	{"Seed dispersal syndrome": "Anemochory"}, {"Growth form": "Epiphyte"}, {"Habit": "Herb"}	native	native	WGS84	80	2017-01-24	Pincheira-Ulbrich, J.	https://orcid.org/0000-0001-9841-7426
11	Asplenium dareoides	Desv.	Plantae	Polypodiopsida	Polypodiales	Aspleniaceae	Beach path	Growing on rock	Chile	Puerto Cisnes	Aysén Region	Transect 3	Gravel road (no identifier) on the public beach	Transect	-44.7454	-72.6989	{"Seed dispersal syndrome": "Anemochory"}, {"Growth form": "Epiphyte"}, {"Habit": "Herb"}	native	native	WGS84	60	2017-01-26	Pincheira-Ulbrich, J.	https://orcid.org/0000-0001-9841-7426
12	Asplenium trilobum	Cav.	Plantae	Polypodiopsida	Polypodiales	Aspleniaceae	Road in an evergreen forest	Growing on rock	Chile	Puerto Cisnes	Aysén Region	Transect 2	Gravel road (unique identifier ROL X-230)	Transect	-44.7419	-72.6911	{"Seed dispersal syndrome": "Anemochory"}, {"Growth form": "Epiphyte"}, {"Habit": "Herb"}	native	native	WGS84	750	2017-01-25	Pincheira-Ulbrich, J.	https://orcid.org/0000-0001-9841-7426
13	Asplenium trilobum	Cav.	Plantae	Polypodiopsida	Polypodiales	Aspleniaceae	Road in an evergreen forest	Growing on rock	Chile	Puerto Cisnes	Aysén Region	Isolated rock	Rock at the side of the gravel road (unique identifier ROL X-230)	Transect	-44.7405	-72.6899	{"Seed dispersal syndrome": "Anemochory"}, {"Growth form": "Epiphyte"}, {"Habit": "Herb"}	native	native	WGS84	7	2017-01-25	Pincheira-Ulbrich, J.	https://orcid.org/0000-0001-9841-7426
14	Asplenium trilobum	Cav.	Plantae	Polypodiopsida	Polypodiales	Aspleniaceae	Beach path	Growing on rock	Chile	Puerto Cisnes	Aysén Region	Transect 3	Gravel road (no identifier) on the public beach	Transect	-44.7454	-72.6989	{"Seed dispersal syndrome": "Anemochory"}, {"Growth form": "Epiphyte"}, {"Habit": "Herb"}	native	native	WGS84	60	2017-01-26	Pincheira-Ulbrich, J.	https://orcid.org/0000-0001-9841-7426
15	Asteranthera ovata	(Cav.) Hanst.	Plantae	Magnoliopsida	Lamiales	Gesneriaceae	Road in an evergreen forest	Growing on rock	Chile	Puerto Cisnes	Aysén Region	Transect 1	Paved road (unique identifier ROL X-24) next to the harbour	Transect	-44.7242	-72.6877	{"Seed dispersal syndrome": "Ornithochory"}, {"Growth form": "Climber"}, {"Habit": "Shrub"}	native	native	WGS84	80	2017-01-24	Pincheira-Ulbrich, J.	https://orcid.org/0000-0001-9841-7426
16	Asteranthera ovata	(Cav.) Hanst.	Plantae	Magnoliopsida	Lamiales	Gesneriaceae	Road in an evergreen forest	Growing on rock	Chile	Puerto Cisnes	Aysén Region	Transect 2	Gravel road (unique identifier ROL X-230)	Transect	-44.7419	-72.6911	{"Seed dispersal syndrome": "Ornithochory"}, {"Growth form": "Climber"}, {"Habit": "Shrub"}	native	native	WGS84	750	2017-01-25	Pincheira-Ulbrich, J.	https://orcid.org/0000-0001-9841-7426
17	Azara lanceolata	Hook.f.	Plantae	Magnoliopsida	Cornales	Salicaceae	Road in an evergreen forest	Growth in the soil	Chile	Puerto Cisnes	Aysén Region	Transect 1	Paved road (unique identifier ROL X-24) next to the harbour	Transect	-44.7242	-72.6877	{"Seed dispersal syndrome": "Ornithochory"}, {"Growth form": "Terricolous"}, {"Habit": "Shrub"}	native	native	WGS84	80	2017-01-24	Pincheira-Ulbrich, J.	https://orcid.org/0000-0001-9841-7426
18	Azara lanceolata	Hook.f.	Plantae	Magnoliopsida	Cornales	Salicaceae	Road in an evergreen forest	Growth in the soil	Chile	Puerto Cisnes	Aysén Region	Transect 2	Gravel road (unique identifier ROL X-230)	Transect	-44.7419	-72.6911	{"Seed dispersal syndrome": "Ornithochory"}, {"Growth form": "Terricolous"}, {"Habit": "Shrub"}	native	native	WGS84	750	2017-01-25	Pincheira-Ulbrich, J.	https://orcid.org/0000-0001-9841-7426
19	Azara lanceolata	Hook.f.	Plantae	Magnoliopsida	Cornales	Salicaceae	Beach path	Growth in the soil	Chile	Puerto Cisnes	Aysén Region	Transect 3	Gravel road (no identifier) on the public beach	Transect	-44.7454	-72.6989	{"Seed dispersal syndrome": "Ornithochory"}, {"Growth form": "Terricolous"}, {"Habit": "Shrub"}	native	native	WGS84	60	2017-01-26	Pincheira-Ulbrich, J.	https://orcid.org/0000-0001-9841-7426
20	Berberis darwinii	Hook.	Plantae	Magnoliopsida	Ranunculales	Berberidaceae	Road in an evergreen forest	Growth in the soil	Chile	Puerto Cisnes	Aysén Region	Transect 1	Paved road (unique identifier ROL X-24) next to the harbour	Transect	-44.7242	-72.6877	{"Seed dispersal syndrome": "Ornithochory"}, {"Growth form": "Terricolous"}, {"Habit": "Shrub"}	native	native	WGS84	80	2017-01-24	Pincheira-Ulbrich, J.	https://orcid.org/0000-0001-9841-7426
21	Berberis darwinii	Hook.	Plantae	Magnoliopsida	Ranunculales	Berberidaceae	Road in an evergreen forest	Growth in the soil	Chile	Puerto Cisnes	Aysén Region	Transect 2	Gravel road (unique identifier ROL X-230)	Transect	-44.7419	-72.6911	{"Seed dispersal syndrome": "Ornithochory"}, {"Growth form": "Terricolous"}, {"Habit": "Shrub"}	native	native	WGS84	750	2017-01-25	Pincheira-Ulbrich, J.	https://orcid.org/0000-0001-9841-7426
22	Berberis microphylla	G. Forst.	Plantae	Magnoliopsida	Ranunculales	Berberidaceae	Road in an evergreen forest	Growth in the soil	Chile	Puerto Cisnes	Aysén Region	Transect 2	Gravel road (unique identifier ROL X-230)	Transect	-44.7419	-72.6911	{"Seed dispersal syndrome": "Ornithochory"}, {"Growth form": "Terricolous"}, {"Habit": "Shrub"}	native	native	WGS84	750	2017-01-25	Pincheira-Ulbrich, J.	https://orcid.org/0000-0001-9841-7426
23	Parablechnum chilense	(Kaulf.) Gasper & Salino	Plantae	Polypodiopsida	Polypodiales	Blechnaceae	Road in an evergreen forest	Growth in the soil	Chile	Puerto Cisnes	Aysén Region	Transect 1	Paved road (unique identifier ROL X-24) next to the harbour	Transect	-44.7242	-72.6877	{"Seed dispersal syndrome": "Anemochory"}, {"Growth form": "Terricolous"}, {"Habit": "Herb"}	native	native	WGS84	80	2017-01-24	Pincheira-Ulbrich, J.	https://orcid.org/0000-0001-9841-7426
24	Parablechnum chilense	(Kaulf.) Gasper & Salino	Plantae	Polypodiopsida	Polypodiales	Blechnaceae	Road in an evergreen forest	Growth in the soil	Chile	Puerto Cisnes	Aysén Region	Transect 2	Gravel road (unique identifier ROL X-230)	Transect	-44.7419	-72.6911	{"Seed dispersal syndrome": "Anemochory"}, {"Growth form": "Terricolous"}, {"Habit": "Herb"}	native	native	WGS84	750	2017-01-25	Pincheira-Ulbrich, J.	https://orcid.org/0000-0001-9841-7426
25	Parablechnum chilense	(Kaulf.) Gasper & Salino	Plantae	Polypodiopsida	Polypodiales	Blechnaceae	Road in an evergreen forest	Growth in the soil	Chile	Puerto Cisnes	Aysén Region	Isolated rock	Rock at the side of the gravel road (unique identifier ROL X-230)	Transect	-44.7405	-72.6899	{"Seed dispersal syndrome": "Anemochory"}, {"Growth form": "Terricolous"}, {"Habit": "Herb"}	native	native	WGS84	7	2017-01-25	Pincheira-Ulbrich, J.	https://orcid.org/0000-0001-9841-7426
26	Blechnum penna-marina	(Poir.) Kuhn	Plantae	Polypodiopsida	Polypodiales	Blechnaceae	Road in an evergreen forest	Growth in the soil	Chile	Puerto Cisnes	Aysén Region	Transect 2	Gravel road (unique identifier ROL X-230)	Transect	-44.7419	-72.6911	{"Seed dispersal syndrome": "Anemochory"}, {"Growth form": "Terricolous"}, {"Habit": "Herb"}	native	native	WGS84	750	2017-01-25	Pincheira-Ulbrich, J.	https://orcid.org/0000-0001-9841-7426
27	Blechnum penna-marina	(Poir.) Kuhn	Plantae	Polypodiopsida	Polypodiales	Blechnaceae	Beach path	Growth in the soil	Chile	Puerto Cisnes	Aysén Region	Transect 3	Gravel road (no identifier) on the public beach	Transect	-44.7454	-72.6989	{"Seed dispersal syndrome": "Anemochory"}, {"Growth form": "Terricolous"}, {"Habit": "Herb"}	native	native	WGS84	60	2017-01-26	Pincheira-Ulbrich, J.	https://orcid.org/0000-0001-9841-7426
28	Caldcluvia paniculata	(Cav.) D. Don	Plantae	Magnoliopsida	Oxalidales	Cunoniaceae	Road in an evergreen forest	Growth in the soil	Chile	Puerto Cisnes	Aysén Region	Transect 1	Paved road (unique identifier ROL X-24) next to the harbour	Transect	-44.7242	-72.6877	{"Seed dispersal syndrome": "Anemochory"}, {"Growth form": "Terricolous"}, {"Habit": "Tree"}	native	native	WGS84	80	2017-01-24	Pincheira-Ulbrich, J.	https://orcid.org/0000-0001-9841-7426
29	Caldcluvia paniculata	(Cav.) D. Don	Plantae	Magnoliopsida	Oxalidales	Cunoniaceae	Road in an evergreen forest	Growth in the soil	Chile	Puerto Cisnes	Aysén Region	Transect 2	Gravel road (unique identifier ROL X-230)	Transect	-44.7419	-72.6911	{"Seed dispersal syndrome": "Anemochory"}, {"Growth form": "Terricolous"}, {"Habit": "Tree"}	native	native	WGS84	750	2017-01-25	Pincheira-Ulbrich, J.	https://orcid.org/0000-0001-9841-7426
30	Caldcluvia paniculata	(Cav.) D. Don	Plantae	Magnoliopsida	Oxalidales	Cunoniaceae	Road in an evergreen forest	Growth in the soil	Chile	Puerto Cisnes	Aysén Region	Isolated rock	Rock at the side of the gravel road (unique identifier ROL X-230)	Transect	-44.7405	-72.6899	{"Seed dispersal syndrome": "Anemochory"}, {"Growth form": "Terricolous"}, {"Habit": "Tree"}	native	native	WGS84	7	2017-01-25	Pincheira-Ulbrich, J.	https://orcid.org/0000-0001-9841-7426
31	Campsidium valdivianum	(Phil.) Skottsb.	Plantae	Magnoliopsida	Lamiales	Bignoniaceae	Road in an evergreen forest	Grows on rock and tree bark	Chile	Puerto Cisnes	Aysén Region	Transect 1	Paved road (unique identifier ROL X-24) next to the harbour	Transect	-44.7242	-72.6877	{"Seed dispersal syndrome": "Ornithochory"}, {"Growth form": "Climber"}, {"Habit": "Shrub"}	native	native	WGS84	80	2017-01-24	Pincheira-Ulbrich, J.	https://orcid.org/0000-0001-9841-7426
32	Campsidium valdivianum	(Phil.) Skottsb.	Plantae	Magnoliopsida	Lamiales	Bignoniaceae	Road in an evergreen forest	Grows on rock and tree bark	Chile	Puerto Cisnes	Aysén Region	Transect 2	Gravel road (unique identifier ROL X-230)	Transect	-44.7419	-72.6911	{"Seed dispersal syndrome": "Ornithochory"}, {"Growth form": "Climber"}, {"Habit": "Shrub"}	native	native	WGS84	750	2017-01-25	Pincheira-Ulbrich, J.	https://orcid.org/0000-0001-9841-7426
33	Chusquea culeou	E. Desv.	Plantae	Liliopsida	Poales	Poaceae	Beach path	Growth in the soil	Chile	Puerto Cisnes	Aysén Region	Transect 3	Gravel road (no identifier) on the public beach	Transect	-44.7454	-72.6989	{"Seed dispersal syndrome": "Anemochory"}, {"Growth form": "Terricolous"}, {"Habit": "Herb"}	native	native	WGS84	60	2017-01-26	Pincheira-Ulbrich, J.	https://orcid.org/0000-0001-9841-7426
34	Cirsium vulgare	(Savi) Ten.	Plantae	Magnoliopsida	Asterales	Asteraceae	Beach path	Growth in the soil	Chile	Puerto Cisnes	Aysén Region	Transect 3	Gravel road (no identifier) on the public beach	Transect	-44.7454	-72.6989	{"Seed dispersal syndrome": "Anemochory"}, {"Growth form": "Terricolous"}, {"Habit": "Herb"}	introduced	invasive	WGS84	60	2017-01-26	Pincheira-Ulbrich, J.	https://orcid.org/0000-0001-9841-7426
35	Crocosmia crocosmiiflora	(Lemoine ex Burbidge & Dean) N.E. Br.	Plantae	Liliopsida	Aspargales	Iridaceae	Road in an evergreen forest	Growth in the soil	Chile	Puerto Cisnes	Aysén Region	Transect 2	Gravel road (unique identifier ROL X-230)	Transect	-44.7419	-72.6911	{"Seed dispersal syndrome": "Hydrochory","zoochory"}, {"Growth form": "Terricolous"}, {"Habit": "Herb"}	introduced	casual	WGS84	750	2017-01-25	Pincheira-Ulbrich, J.	https://orcid.org/0000-0001-9841-7426
36	Cytisus scoparius	(L.) Link	Plantae	Magnoliopsida	Fabales	Fabaceae	Road in an evergreen forest	Growth in the soil	Chile	Puerto Cisnes	Aysén Region	Transect 2	Gravel road (unique identifier ROL X-230)	Transect	-44.7419	-72.6911	{"Seed dispersal syndrome": "Ballochory", "myrmecochory"}, {"Growth form": "Terricolous"}, {"Habit": "Shrub"}	introduced	invasive	WGS84	750	2017-01-25	Pincheira-Ulbrich, J.	https://orcid.org/0000-0001-9841-7426
37	Digitalis purpurea	L.	Plantae	Magnoliopsida	Lamiales	Plantaginaceae	Road in an evergreen forest	Growth in the soil	Chile	Puerto Cisnes	Aysén Region	Transect 2	Gravel road (unique identifier ROL X-230)	Transect	-44.7419	-72.6911	{"Seed dispersal syndrome": "Multiple"}, {"Growth form": "Terricolous"}, {"Habit": "Herb"}	introduced	invasive	WGS84	750	2017-01-25	Pincheira-Ulbrich, J.	https://orcid.org/0000-0001-9841-7426
38	Diplolepis pachyphylla	(Decne.) Hechem & C. Ezcurra	Plantae	Magnoliopsida	Gentianales	Apocynaceae	Beach path	Growth in the soil	Chile	Puerto Cisnes	Aysén Region	Transect 3	Gravel road (no identifier) on the public beach	Transect	-44.7454	-72.6989	{"Seed dispersal syndrome": "Anemochory"}, {"Growth form": "Climber"}, {"Habit": "Herb"}	native	native	WGS84	60	2017-01-26	Pincheira-Ulbrich, J.	https://orcid.org/0000-0001-9841-7426
39	Drimys winteri	J.R. Forst. & G. Forst.	Plantae	Magnoliopsida	Canellales	Winteraceae	Road in an evergreen forest	Growth in the soil	Chile	Puerto Cisnes	Aysén Region	Transect 1	Paved road (unique identifier ROL X-24) next to the harbour	Transect	-44.7242	-72.6877	{"Seed dispersal syndrome": "Ornithochory"}, {"Growth form": "Terricolous"}, {"Habit": "Tree"}	native	native	WGS84	80	2017-01-24	Pincheira-Ulbrich, J.	https://orcid.org/0000-0001-9841-7426
40	Drimys winteri	J.R. Forst. & G. Forst.	Plantae	Magnoliopsida	Canellales	Winteraceae	Beach path	Growth in the soil	Chile	Puerto Cisnes	Aysén Region	Transect 3	Gravel road (no identifier) on the public beach	Transect	-44.7454	-72.6989	{"Seed dispersal syndrome": "Ornithochory"}, {"Growth form": "Terricolous"}, {"Habit": "Tree"}	native	native	WGS84	60	2017-01-26	Pincheira-Ulbrich, J.	https://orcid.org/0000-0001-9841-7426
41	Dysopsis glechomoides	(A. Rich.) Müll. Arg.	Plantae	Magnoliopsida	Malpighiales	Euphorbiaceae	Road in an evergreen forest	Grows on rock and soil	Chile	Puerto Cisnes	Aysén Region	Transect 2	Gravel road (unique identifier ROL X-230)	Transect	-44.7419	-72.6911	{"Seed dispersal syndrome": "Ballochory", "myrmecochory"}, {"Growth form": "Terricolous"}, {"Habit": "Herb"}	native	native	WGS84	750	2017-01-25	Pincheira-Ulbrich, J.	https://orcid.org/0000-0001-9841-7426
42	Embothrium coccineum	J.R. Forst. & G. Forst.	Plantae	Magnoliopsida	Proteales	Proteaceae	Road in an evergreen forest	Growth in the soil	Chile	Puerto Cisnes	Aysén Region	Transect 2	Gravel road (unique identifier ROL X-230)	Transect	-44.7419	-72.6911	{"Seed dispersal syndrome": "Anemochory"}, {"Growth form": "Terricolous"}, {"Habit": "Tree"}	native	native	WGS84	750	2017-01-25	Pincheira-Ulbrich, J.	https://orcid.org/0000-0001-9841-7426
43	Ercilla syncarpellata	Nowicke	Plantae	Magnoliopsida	Caryophyllales	Phytolaccaceae	Road in an evergreen forest	Grows on rock and tree bark	Chile	Puerto Cisnes	Aysén Region	Transect 2	Gravel road (unique identifier ROL X-230)	Transect	-44.7419	-72.6911	{"Seed dispersal syndrome": "Ornithochory"}, {"Growth form": "Climber"}, {"Habit": "Shrub"}	native	native	WGS84	750	2017-01-25	Pincheira-Ulbrich, J.	https://orcid.org/0000-0001-9841-7426
44	Fascicularia bicolor	(Ruiz & Pav.) Mez	Plantae	Liliopsida	Poales	Bromeliaceae	Road in an evergreen forest	Growing on rock	Chile	Puerto Cisnes	Aysén Region	Transect 2	Gravel road (unique identifier ROL X-230)	Transect	-44.7419	-72.6911	{"Seed dispersal syndrome": "Anemochory"}, {"Growth form": "Epiphyte"}, {"Habit": "Herb"}	native	native	WGS84	750	2017-01-25	Pincheira-Ulbrich, J.	https://orcid.org/0000-0001-9841-7426
45	Fuchsia magellanica	Lam.	Plantae	Magnoliopsida	Myrtales	Onagraceae	Road in an evergreen forest	Growth in the soil	Chile	Puerto Cisnes	Aysén Region	Transect 1	Paved road (unique identifier ROL X-24) next to the harbour	Transect	-44.7242	-72.6877	{"Seed dispersal syndrome": "Ornithochory"}, {"Growth form": "Terricolous"}, {"Habit": "Shrub"}	native	native	WGS84	80	2017-01-24	Pincheira-Ulbrich, J.	https://orcid.org/0000-0001-9841-7426
46	Fuchsia magellanica	Lam.	Plantae	Magnoliopsida	Myrtales	Onagraceae	Road in an evergreen forest	Growth in the soil	Chile	Puerto Cisnes	Aysén Region	Transect 2	Gravel road (unique identifier ROL X-230)	Transect	-44.7419	-72.6911	{"Seed dispersal syndrome": "Ornithochory"}, {"Growth form": "Terricolous"}, {"Habit": "Shrub"}	native	native	WGS84	750	2017-01-25	Pincheira-Ulbrich, J.	https://orcid.org/0000-0001-9841-7426
47	Galium hypocarpium	(L.) Endl. ex Griseb.	Plantae	Magnoliopsida	Gentianales	Rubiaceae	Road in an evergreen forest	Grows on rock and soil	Chile	Puerto Cisnes	Aysén Region	Transect 1	Paved road (unique identifier ROL X-24) next to the harbour	Transect	-44.7242	-72.6877	{"Seed dispersal syndrome": "Mammalochory", "saurochory"}, {"Growth form": "Terricolous"}, {"Habit": "Herb"}	native	native	WGS84	80	2017-01-24	Pincheira-Ulbrich, J.	https://orcid.org/0000-0001-9841-7426
48	Galium hypocarpium	(L.) Endl. ex Griseb.	Plantae	Magnoliopsida	Gentianales	Rubiaceae	Road in an evergreen forest	Grows on rock and soil	Chile	Puerto Cisnes	Aysén Region	Transect 2	Gravel road (unique identifier ROL X-230)	Transect	-44.7419	-72.6911	{"Seed dispersal syndrome": "Mammalochory", "saurochory"}, {"Growth form": "Terricolous"}, {"Habit": "Herb"}	native	native	WGS84	750	2017-01-25	Pincheira-Ulbrich, J.	https://orcid.org/0000-0001-9841-7426
49	Galium hypocarpium	(L.) Endl. ex Griseb.	Plantae	Magnoliopsida	Gentianales	Rubiaceae	Beach path	Grows on rock and soil	Chile	Puerto Cisnes	Aysén Region	Transect 3	Gravel road (no identifier) on the public beach	Transect	-44.7454	-72.6989	{"Seed dispersal syndrome": "Mammalochory", "saurochory"}, {"Growth form": "Terricolous"}, {"Habit": "Herb"}	native	native	WGS84	60	2017-01-26	Pincheira-Ulbrich, J.	https://orcid.org/0000-0001-9841-7426
50	Gaultheria phillyreifolia	(Pers.) Sleumer	Plantae	Magnoliopsida	Ericales	Ericaceae	Road in an evergreen forest	Growth in the soil	Chile	Puerto Cisnes	Aysén Region	Transect 2	Gravel road (unique identifier ROL X-230)	Transect	-44.7419	-72.6911	{"Seed dispersal syndrome": "Ornithochory", "saurochory"}, {"Growth form": "Terricolous"}, {"Habit": "Shrub"}	native	native	WGS84	750	2017-01-25	Pincheira-Ulbrich, J.	https://orcid.org/0000-0001-9841-7426
51	Griselinia racemosa	(Phil.) Taub.	Plantae	Magnoliopsida	Apiales	Griseliniaceae	Road in an evergreen forest	Grows on rock and soil	Chile	Puerto Cisnes	Aysén Region	Transect 1	Paved road (unique identifier ROL X-24) next to the harbour	Transect	-44.7242	-72.6877	{"Seed dispersal syndrome": "Ornithochory"}, {"Growth form": "Climber"}, {"Habit": "Shrub"}	native	native	WGS84	80	2017-01-24	Pincheira-Ulbrich, J.	https://orcid.org/0000-0001-9841-7426
52	Griselinia racemosa	(Phil.) Taub.	Plantae	Magnoliopsida	Apiales	Griseliniaceae	Road in an evergreen forest	Grows on rock and soil	Chile	Puerto Cisnes	Aysén Region	Transect 2	Gravel road (unique identifier ROL X-230)	Transect	-44.7419	-72.6911	{"Seed dispersal syndrome": "Ornithochory"}, {"Growth form": "Climber"}, {"Habit": "Shrub"}	native	native	WGS84	750	2017-01-25	Pincheira-Ulbrich, J.	https://orcid.org/0000-0001-9841-7426
53	Griselinia racemosa	(Phil.) Taub.	Plantae	Magnoliopsida	Apiales	Griseliniaceae	Road in an evergreen forest	Grows on rock and soil	Chile	Puerto Cisnes	Aysén Region	Isolated rock	Rock at the side of the gravel road (unique identifier ROL X-230)	Transect	-44.7405	-72.6899	{"Seed dispersal syndrome": "Ornithochory"}, {"Growth form": "Climber"}, {"Habit": "Shrub"}	native	native	WGS84	7	2017-01-25	Pincheira-Ulbrich, J.	https://orcid.org/0000-0001-9841-7426
54	Gunnera magellanica	Lam.	Plantae	Magnoliopsida	Gunnerales	Gunneraceae	Road in an evergreen forest	Growth in the soil	Chile	Puerto Cisnes	Aysén Region	Transect 2	Gravel road (unique identifier ROL X-230)	Transect	-44.7419	-72.6911	{"Seed dispersal syndrome": "Mammalochory"}, {"Growth form": "Terricolous"}, {"Habit": "Herb"}	native	native	WGS84	750	2017-01-25	Pincheira-Ulbrich, J.	https://orcid.org/0000-0001-9841-7426
55	Gunnera tinctoria	(Molina) Mirb.	Plantae	Magnoliopsida	Gunnerales	Gunneraceae	Road in an evergreen forest	Grows on rock and soil	Chile	Puerto Cisnes	Aysén Region	Transect 2	Gravel road (unique identifier ROL X-230)	Transect	-44.7419	-72.6911	{"Seed dispersal syndrome": "Mammalochory"}, {"Growth form": "Terricolous"}, {"Habit": "Herb"}	native	native	WGS84	750	2017-01-25	Pincheira-Ulbrich, J.	https://orcid.org/0000-0001-9841-7426
56	Hydrangea serratifolia	(Hook. & Arn.) F. Phil.	Plantae	Magnoliopsida	Cornales	Hydrangeaceae	Road in an evergreen forest	Growing on rock	Chile	Puerto Cisnes	Aysén Region	Transect 1	Paved road (unique identifier ROL X-24) next to the harbour	Transect	-44.7242	-72.6877	{"Seed dispersal syndrome": "Multiple"}, {"Growth form": "Liana"}, {"Habit": "Shrub"}	native	native	WGS84	80	2017-01-24	Pincheira-Ulbrich, J.	https://orcid.org/0000-0001-9841-7426
57	Hydrangea serratifolia	(Hook. & Arn.) F. Phil.	Plantae	Magnoliopsida	Cornales	Hydrangeaceae	Road in an evergreen forest	Growing on rock	Chile	Puerto Cisnes	Aysén Region	Transect 2	Gravel road (unique identifier ROL X-230)	Transect	-44.7419	-72.6911	{"Seed dispersal syndrome": "Multiple"}, {"Growth form": "Liana"}, {"Habit": "Shrub"}	native	native	WGS84	750	2017-01-25	Pincheira-Ulbrich, J.	https://orcid.org/0000-0001-9841-7426
58	Hymenoglossum cruentum	(Cav.) C. Presl	Plantae	Polypodiopsida	Hymenophyllales	Hymenophyllaceae	Road in an evergreen forest	Growing on rock	Chile	Puerto Cisnes	Aysén Region	Transect 1	Paved road (unique identifier ROL X-24) next to the harbour	Transect	-44.7242	-72.6877	{"Seed dispersal syndrome": "Anemochory"}, {"Growth form": "Epiphyte"}, {"Habit": "Herb"}	native	native	WGS84	80	2017-01-24	Pincheira-Ulbrich, J.	https://orcid.org/0000-0001-9841-7426
59	Hymenophyllum cuneatum	Kunze	Plantae	Polypodiopsida	Hymenophyllales	Hymenophyllaceae	Road in an evergreen forest	Growing on rock	Chile	Puerto Cisnes	Aysén Region	Transect 1	Paved road (unique identifier ROL X-24) next to the harbour	Transect	-44.7242	-72.6877	{"Seed dispersal syndrome": "Anemochory"}, {"Growth form": "Epiphyte"}, {"Habit": "Herb"}	native	native	WGS84	80	2017-01-24	Pincheira-Ulbrich, J.	https://orcid.org/0000-0001-9841-7426
60	Hymenophyllum cuneatum	Kunze	Plantae	Polypodiopsida	Hymenophyllales	Hymenophyllaceae	Road in an evergreen forest	Growing on rock	Chile	Puerto Cisnes	Aysén Region	Transect 1	Paved road (unique identifier ROL X-24) next to the harbour	Transect	-44.7242	-72.6877	{"Seed dispersal syndrome": "Anemochory"}, {"Growth form": "Epiphyte"}, {"Habit": "Herb"}	native	native	WGS84	80	2017-01-24	Pincheira-Ulbrich, J.	https://orcid.org/0000-0001-9841-7426
61	Hymenophyllum dentatum	Cav.	Plantae	Polypodiopsida	Hymenophyllales	Hymenophyllaceae	Road in an evergreen forest	Growing on rock	Chile	Puerto Cisnes	Aysén Region	Transect 1	Paved road (unique identifier ROL X-24) next to the harbour	Transect	-44.7242	-72.6877	{"Seed dispersal syndrome": "Anemochory"}, {"Growth form": "Epiphyte"}, {"Habit": "Herb"}	native	native	WGS84	80	2017-01-24	Pincheira-Ulbrich, J.	https://orcid.org/0000-0001-9841-7426
62	Hymenophyllum dentatum	Cav.	Plantae	Polypodiopsida	Hymenophyllales	Hymenophyllaceae	Road in an evergreen forest	Growing on rock	Chile	Puerto Cisnes	Aysén Region	Transect 2	Gravel road (unique identifier ROL X-230)	Transect	-44.7419	-72.6911	{"Seed dispersal syndrome": "Anemochory"}, {"Growth form": "Epiphyte"}, {"Habit": "Herb"}	native	native	WGS84	750	2017-01-25	Pincheira-Ulbrich, J.	https://orcid.org/0000-0001-9841-7426
63	Hymenophyllum dentatum	Cav.	Plantae	Polypodiopsida	Hymenophyllales	Hymenophyllaceae	Road in an evergreen forest	Growing on rock	Chile	Puerto Cisnes	Aysén Region	Isolated rock	Rock at the side of the gravel road (unique identifier ROL X-230)	Transect	-44.7405	-72.6899	{"Seed dispersal syndrome": "Anemochory"}, {"Growth form": "Epiphyte"}, {"Habit": "Herb"}	native	native	WGS84	7	2017-01-25	Pincheira-Ulbrich, J.	https://orcid.org/0000-0001-9841-7426
64	Hymenophyllum dentatum	Cav.	Plantae	Polypodiopsida	Hymenophyllales	Hymenophyllaceae	Beach path	Growing on rock	Chile	Puerto Cisnes	Aysén Region	Transect 3	Gravel road (no identifier) on the public beach	Transect	-44.7454	-72.6989	{"Seed dispersal syndrome": "Anemochory"}, {"Growth form": "Epiphyte"}, {"Habit": "Herb"}	native	native	WGS84	60	2017-01-26	Pincheira-Ulbrich, J.	https://orcid.org/0000-0001-9841-7426
65	Hymenophyllum falklandicum	Baker	Plantae	Polypodiopsida	Hymenophyllales	Hymenophyllaceae	Road in an evergreen forest	Growing on rock	Chile	Puerto Cisnes	Aysén Region	Isolated rock	Rock at the side of the gravel road (unique identifier ROL X-230)	Transect	-44.7405	-72.6899	{"Seed dispersal syndrome": "Anemochory"}, {"Growth form": "Epiphyte"}, {"Habit": "Herb"}	native	native	WGS84	7	2017-01-25	Pincheira-Ulbrich, J.	https://orcid.org/0000-0001-9841-7426
66	Hymenophyllum krauseanum	Phil.	Plantae	Polypodiopsida	Hymenophyllales	Hymenophyllaceae	Road in an evergreen forest	Growing on rock	Chile	Puerto Cisnes	Aysén Region	Transect 1	Paved road (unique identifier ROL X-24) next to the harbour	Transect	-44.7242	-72.6877	{"Seed dispersal syndrome": "Anemochory"}, {"Growth form": "Epiphyte"}, {"Habit": "Herb"}	native	native	WGS84	80	2017-01-24	Pincheira-Ulbrich, J.	https://orcid.org/0000-0001-9841-7426
67	Hymenophyllum krauseanum	Phil.	Plantae	Polypodiopsida	Hymenophyllales	Hymenophyllaceae	Road in an evergreen forest	Growing on rock	Chile	Puerto Cisnes	Aysén Region	Transect 2	Gravel road (unique identifier ROL X-230)	Transect	-44.7419	-72.6911	{"Seed dispersal syndrome": "Anemochory"}, {"Growth form": "Epiphyte"}, {"Habit": "Herb"}	native	native	WGS84	750	2017-01-25	Pincheira-Ulbrich, J.	https://orcid.org/0000-0001-9841-7426
68	Hymenophyllum pectinatum	Cav.	Plantae	Polypodiopsida	Hymenophyllales	Hymenophyllaceae	Road in an evergreen forest	Growing on rock	Chile	Puerto Cisnes	Aysén Region	Transect 1	Paved road (unique identifier ROL X-24) next to the harbour	Transect	-44.7242	-72.6877	{"Seed dispersal syndrome": "Anemochory"}, {"Growth form": "Epiphyte"}, {"Habit": "Herb"}	native	native	WGS84	80	2017-01-24	Pincheira-Ulbrich, J.	https://orcid.org/0000-0001-9841-7426
69	Hymenophyllum pectinatum	Cav.	Plantae	Polypodiopsida	Hymenophyllales	Hymenophyllaceae	Road in an evergreen forest	Growing on rock	Chile	Puerto Cisnes	Aysén Region	Transect 2	Gravel road (unique identifier ROL X-230)	Transect	-44.7419	-72.6911	{"Seed dispersal syndrome": "Anemochory"}, {"Growth form": "Epiphyte"}, {"Habit": "Herb"}	native	native	WGS84	750	2017-01-25	Pincheira-Ulbrich, J.	https://orcid.org/0000-0001-9841-7426
70	Hymenophyllum peltatum	(Poir.) Desv.	Plantae	Polypodiopsida	Hymenophyllales	Hymenophyllaceae	Road in an evergreen forest	Growing on rock	Chile	Puerto Cisnes	Aysén Region	Transect 1	Paved road (unique identifier ROL X-24) next to the harbour	Transect	-44.7242	-72.6877	{"Seed dispersal syndrome": "Anemochory"}, {"Growth form": "Epiphyte"}, {"Habit": "Herb"}	native	native	WGS84	80	2017-01-24	Pincheira-Ulbrich, J.	https://orcid.org/0000-0001-9841-7426
71	Hymenophyllum peltatum	(Poir.) Desv.	Plantae	Polypodiopsida	Hymenophyllales	Hymenophyllaceae	Road in an evergreen forest	Growing on rock	Chile	Puerto Cisnes	Aysén Region	Isolated rock	Rock at the side of the gravel road (unique identifier ROL X-230)	Transect	-44.7405	-72.6899	{"Seed dispersal syndrome": "Anemochory"}, {"Growth form": "Epiphyte"}, {"Habit": "Herb"}	native	native	WGS84	7	2017-01-25	Pincheira-Ulbrich, J.	https://orcid.org/0000-0001-9841-7426
72	Hymenophyllum peltatum	(Poir.) Desv.	Plantae	Polypodiopsida	Hymenophyllales	Hymenophyllaceae	Beach path	Growing on rock	Chile	Puerto Cisnes	Aysén Region	Transect 3	Gravel road (no identifier) on the public beach	Transect	-44.7454	-72.6989	{"Seed dispersal syndrome": "Anemochory"}, {"Growth form": "Epiphyte"}, {"Habit": "Herb"}	native	native	WGS84	60	2017-01-26	Pincheira-Ulbrich, J.	https://orcid.org/0000-0001-9841-7426
73	Hymenophyllum plicatum	Kaulf.	Plantae	Polypodiopsida	Hymenophyllales	Hymenophyllaceae	Road in an evergreen forest	Growing on rock	Chile	Puerto Cisnes	Aysén Region	Transect 1	Paved road (unique identifier ROL X-24) next to the harbour	Transect	-44.7242	-72.6877	{"Seed dispersal syndrome": "Anemochory"}, {"Growth form": "Epiphyte"}, {"Habit": "Herb"}	native	native	WGS84	80	2017-01-24	Pincheira-Ulbrich, J.	https://orcid.org/0000-0001-9841-7426
74	Hymenophyllum plicatum	Kaulf.	Plantae	Polypodiopsida	Hymenophyllales	Hymenophyllaceae	Road in an evergreen forest	Growing on rock	Chile	Puerto Cisnes	Aysén Region	Transect 2	Gravel road (unique identifier ROL X-230)	Transect	-44.7419	-72.6911	{"Seed dispersal syndrome": "Anemochory"}, {"Growth form": "Epiphyte"}, {"Habit": "Herb"}	native	native	WGS84	750	2017-01-25	Pincheira-Ulbrich, J.	https://orcid.org/0000-0001-9841-7426
75	Hymenophyllum plicatum	Kaulf.	Plantae	Polypodiopsida	Hymenophyllales	Hymenophyllaceae	Road in an evergreen forest	Growing on rock	Chile	Puerto Cisnes	Aysén Region	Isolated rock	Rock at the side of the gravel road (unique identifier ROL X-230)	Transect	-44.7405	-72.6899	{"Seed dispersal syndrome": "Anemochory"}, {"Growth form": "Epiphyte"}, {"Habit": "Herb"}	native	native	WGS84	7	2017-01-25	Pincheira-Ulbrich, J.	https://orcid.org/0000-0001-9841-7426
76	Laureliopsis philippiana	(Looser) Schodde	Plantae	Magnoliopsida	Laurales	Monimiaceae	Road in an evergreen forest	Growth in the soil	Chile	Puerto Cisnes	Aysén Region	Transect 1	Paved road (unique identifier ROL X-24) next to the harbour	Transect	-44.7242	-72.6877	{"Seed dispersal syndrome": "Anemochory"}, {"Growth form": "Terricolous"}, {"Habit": "Tree"}	native	native	WGS84	80	2017-01-24	Pincheira-Ulbrich, J.	https://orcid.org/0000-0001-9841-7426
77	Laureliopsis philippiana	(Looser) Schodde	Plantae	Magnoliopsida	Laurales	Monimiaceae	Road in an evergreen forest	Growth in the soil	Chile	Puerto Cisnes	Aysén Region	Transect 2	Gravel road (unique identifier ROL X-230)	Transect	-44.7419	-72.6911	{"Seed dispersal syndrome": "Anemochory"}, {"Growth form": "Terricolous"}, {"Habit": "Tree"}	native	native	WGS84	750	2017-01-25	Pincheira-Ulbrich, J.	https://orcid.org/0000-0001-9841-7426
78	Laureliopsis philippiana	(Looser) Schodde	Plantae	Magnoliopsida	Laurales	Monimiaceae	Road in an evergreen forest	Growth in the soil	Chile	Puerto Cisnes	Aysén Region	Isolated rock	Rock at the side of the gravel road (unique identifier ROL X-230)	Transect	-44.7405	-72.6899	{"Seed dispersal syndrome": "Anemochory"}, {"Growth form": "Terricolous"}, {"Habit": "Tree"}	native	native	WGS84	7	2017-01-25	Pincheira-Ulbrich, J.	https://orcid.org/0000-0001-9841-7426
79	Laureliopsis philippiana	(Looser) Schodde	Plantae	Magnoliopsida	Laurales	Monimiaceae	Beach path	Growth in the soil	Chile	Puerto Cisnes	Aysén Region	Transect 3	Gravel road (no identifier) on the public beach	Transect	-44.7454	-72.6989	{"Seed dispersal syndrome": "Anemochory"}, {"Growth form": "Terricolous"}, {"Habit": "Tree"}	native	native	WGS84	60	2017-01-26	Pincheira-Ulbrich, J.	https://orcid.org/0000-0001-9841-7426
80	Leptinella scariosa	Cass.	Plantae	Magnoliopsida	Asterales	Asteraceae	Road in an evergreen forest	Growth in the soil	Chile	Puerto Cisnes	Aysén Region	Transect 2	Gravel road (unique identifier ROL X-230)	Transect	-44.7419	-72.6911	{"Seed dispersal syndrome": "Anemochory"}, {"Growth form": "Terricolous"}, {"Habit": "Herb"}	native	native	WGS84	750	2017-01-25	Pincheira-Ulbrich, J.	https://orcid.org/0000-0001-9841-7426
81	Lomatia ferruginea	(Cav.) R. Br.	Plantae	Magnoliopsida	Proteales	Proteaceae	Road in an evergreen forest	Growth in the soil	Chile	Puerto Cisnes	Aysén Region	Transect 1	Paved road (unique identifier ROL X-24) next to the harbour	Transect	-44.7242	-72.6877	{"Seed dispersal syndrome": "Anemochory"}, {"Growth form": "Terricolous"}, {"Habit": "Tree"}	native	native	WGS84	80	2017-01-24	Pincheira-Ulbrich, J.	https://orcid.org/0000-0001-9841-7426
82	Lomatia ferruginea	(Cav.) R. Br.	Plantae	Magnoliopsida	Proteales	Proteaceae	Road in an evergreen forest	Growth in the soil	Chile	Puerto Cisnes	Aysén Region	Transect 2	Gravel road (unique identifier ROL X-230)	Transect	-44.7419	-72.6911	{"Seed dispersal syndrome": "Anemochory"}, {"Growth form": "Terricolous"}, {"Habit": "Tree"}	native	native	WGS84	750	2017-01-25	Pincheira-Ulbrich, J.	https://orcid.org/0000-0001-9841-7426
83	Lophosoria quadripinnata	(J.F. Gmel.) C. Chr.	Plantae	Polypodiopsida	Cyatheales	Dicksoniaceae	Road in an evergreen forest	Growth in the soil	Chile	Puerto Cisnes	Aysén Region	Transect 1	Paved road (unique identifier ROL X-24) next to the harbour	Transect	-44.7242	-72.6877	{"Seed dispersal syndrome": "Anemochory"}, {"Growth form": "Terricolous"}, {"Habit": "Herb"}	native	native	WGS84	80	2017-01-24	Pincheira-Ulbrich, J.	https://orcid.org/0000-0001-9841-7426
84	Lophosoria quadripinnata	(J.F. Gmel.) C. Chr.	Plantae	Polypodiopsida	Cyatheales	Dicksoniaceae	Road in an evergreen forest	Growth in the soil	Chile	Puerto Cisnes	Aysén Region	Transect 2	Gravel road (unique identifier ROL X-230)	Transect	-44.7419	-72.6911	{"Seed dispersal syndrome": "Anemochory"}, {"Growth form": "Terricolous"}, {"Habit": "Herb"}	native	native	WGS84	750	2017-01-25	Pincheira-Ulbrich, J.	https://orcid.org/0000-0001-9841-7426
85	Lophosoria quadripinnata	(J.F. Gmel.) C. Chr.	Plantae	Polypodiopsida	Cyatheales	Dicksoniaceae	Road in an evergreen forest	Growth in the soil	Chile	Puerto Cisnes	Aysén Region	Isolated rock	Rock at the side of the gravel road (unique identifier ROL X-230)	Transect	-44.7405	-72.6899	{"Seed dispersal syndrome": "Anemochory"}, {"Growth form": "Terricolous"}, {"Habit": "Herb"}	native	native	WGS84	7	2017-01-25	Pincheira-Ulbrich, J.	https://orcid.org/0000-0001-9841-7426
86	Lotus pedunculatus	Cav.	Plantae	Magnoliopsida	Fabales	Fabaceae	Road in an evergreen forest	Growth in the soil	Chile	Puerto Cisnes	Aysén Region	Transect 2	Gravel road (unique identifier ROL X-230)	Transect	-44.7419	-72.6911	{"Seed dispersal syndrome": "Anemochory"}, {"Growth form": "Terricolous"}, {"Habit": "Herb"}	introduced	invasive	WGS84	750	2017-01-25	Pincheira-Ulbrich, J.	https://orcid.org/0000-0001-9841-7426
87	Luma apiculata	(DC.) Burret	Plantae	Magnoliopsida	Myrtales	Myrtaceae	Road in an evergreen forest	Growth in the soil	Chile	Puerto Cisnes	Aysén Region	Transect 2	Gravel road (unique identifier ROL X-230)	Transect	-44.7419	-72.6911	{"Seed dispersal syndrome": "Ornithochory"}, {"Growth form": "Terricolous"}, {"Habit": "Tree"}	native	native	WGS84	750	2017-01-25	Pincheira-Ulbrich, J.	https://orcid.org/0000-0001-9841-7426
88	Luma apiculata	(DC.) Burret	Plantae	Magnoliopsida	Myrtales	Myrtaceae	Beach path	Growth in the soil	Chile	Puerto Cisnes	Aysén Region	Transect 3	Gravel road (no identifier) on the public beach	Transect	-44.7454	-72.6989	{"Seed dispersal syndrome": "Ornithochory"}, {"Growth form": "Terricolous"}, {"Habit": "Tree"}	native	native	WGS84	60	2017-01-26	Pincheira-Ulbrich, J.	https://orcid.org/0000-0001-9841-7426
89	Luzuriaga polyphylla	(Hook.) J.F. Macbr.	Plantae	Liliopsida	Alismatales	Luzuriagaceae	Road in an evergreen forest	Grows on rock and soil	Chile	Puerto Cisnes	Aysén Region	Transect 1	Paved road (unique identifier ROL X-24) next to the harbour	Transect	-44.7242	-72.6877	{"Seed dispersal syndrome": "Ornithochory"}, {"Growth form": "Climber"}, {"Habit": "Subshrub"}	native	native	WGS84	80	2017-01-24	Pincheira-Ulbrich, J.	https://orcid.org/0000-0001-9841-7426
90	Luzuriaga polyphylla	(Hook.) J.F. Macbr.	Plantae	Liliopsida	Alismatales	Luzuriagaceae	Road in an evergreen forest	Grows on rock and soil	Chile	Puerto Cisnes	Aysén Region	Transect 2	Gravel road (unique identifier ROL X-230)	Transect	-44.7419	-72.6911	{"Seed dispersal syndrome": "Ornithochory"}, {"Growth form": "Climber"}, {"Habit": "Subshrub"}	native	native	WGS84	750	2017-01-25	Pincheira-Ulbrich, J.	https://orcid.org/0000-0001-9841-7426
91	Luzuriaga polyphylla	(Hook.) J.F. Macbr.	Plantae	Liliopsida	Alismatales	Luzuriagaceae	Beach path	Grows on rock and soil	Chile	Puerto Cisnes	Aysén Region	Transect 3	Gravel road (no identifier) on the public beach	Transect	-44.7454	-72.6989	{"Seed dispersal syndrome": "Ornithochory"}, {"Growth form": "Climber"}, {"Habit": "Subshrub"}	native	native	WGS84	60	2017-01-26	Pincheira-Ulbrich, J.	https://orcid.org/0000-0001-9841-7426
92	Luzuriaga radicans	Ruiz & Pav.	Plantae	Liliopsida	Alismatales	Luzuriagaceae	Road in an evergreen forest	Grows on rock and soil	Chile	Puerto Cisnes	Aysén Region	Transect 2	Gravel road (unique identifier ROL X-230)	Transect	-44.7419	-72.6911	{"Seed dispersal syndrome": "Ornithochory"}, {"Growth form": "Climber"}, {"Habit": "Subshrub"}	native	native	WGS84	750	2017-01-25	Pincheira-Ulbrich, J.	https://orcid.org/0000-0001-9841-7426
93	Megalastrum spectabile	(Kaulf.) A.R. Sm. & R.C. Moran	Plantae	Polypodiopsida	Polypodiales	Dryopteridaceae	Road in an evergreen forest	Growth in the soil	Chile	Puerto Cisnes	Aysén Region	Transect 2	Gravel road (unique identifier ROL X-230)	Transect	-44.7419	-72.6911	{"Seed dispersal syndrome": "Anemochory"}, {"Growth form": "Terricolous"}, {"Habit": "Herb"}	native	native	WGS84	750	2017-01-25	Pincheira-Ulbrich, J.	https://orcid.org/0000-0001-9841-7426
94	Mitraria coccinea	Cav.	Plantae	Magnoliopsida	Lamiales	Gesneriaceae	Road in an evergreen forest	Grows on rock and soil	Chile	Puerto Cisnes	Aysén Region	Transect 1	Paved road (unique identifier ROL X-24) next to the harbour	Transect	-44.7242	-72.6877	{"Seed dispersal syndrome": "Ornithochory"}, {"Growth form": "Climber"}, {"Habit": "Shrub"}	native	native	WGS84	80	2017-01-24	Pincheira-Ulbrich, J.	https://orcid.org/0000-0001-9841-7426
95	Mitraria coccinea	Cav.	Plantae	Magnoliopsida	Lamiales	Gesneriaceae	Road in an evergreen forest	Grows on rock and soil	Chile	Puerto Cisnes	Aysén Region	Transect 2	Gravel road (unique identifier ROL X-230)	Transect	-44.7419	-72.6911	{"Seed dispersal syndrome": "Ornithochory"}, {"Growth form": "Climber"}, {"Habit": "Shrub"}	native	native	WGS84	750	2017-01-25	Pincheira-Ulbrich, J.	https://orcid.org/0000-0001-9841-7426
96	Myrceugenia planipes	(Hook. & Arn.) O. Berg	Plantae	Magnoliopsida	Myrtales	Myrtaceae	Beach path	Growth in the soil	Chile	Puerto Cisnes	Aysén Region	Transect 3	Gravel road (no identifier) on the public beach	Transect	-44.7454	-72.6989	{"Seed dispersal syndrome": "Ornithochory"}, {"Growth form": "Terricolous"}, {"Habit": "Tree"}	native	native	WGS84	60	2017-01-26	Pincheira-Ulbrich, J.	https://orcid.org/0000-0001-9841-7426
97	Nertera granadensis	(Mutis ex L.f.) Druce	Plantae	Magnoliopsida	Gentianales	Rubiaceae	Road in an evergreen forest	Growth in the soil	Chile	Puerto Cisnes	Aysén Region	Transect 1	Paved road (unique identifier ROL X-24) next to the harbour	Transect	-44.7242	-72.6877	{"Seed dispersal syndrome": "Ornithochory", "saurochory"}, {"Growth form": "Terricolous"}, {"Habit": "Herb"}	native	native	WGS84	80	2017-01-24	Pincheira-Ulbrich, J.	https://orcid.org/0000-0001-9841-7426
98	Nertera granadensis	(Mutis ex L.f.) Druce	Plantae	Magnoliopsida	Gentianales	Rubiaceae	Road in an evergreen forest	Growth in the soil	Chile	Puerto Cisnes	Aysén Region	Transect 2	Gravel road (unique identifier ROL X-230)	Transect	-44.7419	-72.6911	{"Seed dispersal syndrome": "Ornithochory", "saurochory"}, {"Growth form": "Terricolous"}, {"Habit": "Herb"}	native	native	WGS84	750	2017-01-25	Pincheira-Ulbrich, J.	https://orcid.org/0000-0001-9841-7426
99	Philesia magellanica	J.F. Gmel.	Plantae	Liliopsida	Liliales	Philesiaceae	Road in an evergreen forest	Growing on rock	Chile	Puerto Cisnes	Aysén Region	Transect 2	Gravel road (unique identifier ROL X-230)	Transect	-44.7419	-72.6911	{"Seed dispersal syndrome": "Ornithochory"}, {"Growth form": "Climber"}, {"Habit": "Subshrub"}	native	native	WGS84	750	2017-01-25	Pincheira-Ulbrich, J.	https://orcid.org/0000-0001-9841-7426
100	Plantago australis	Lam.	Plantae	Magnoliopsida	Lamiales	Plantaginaceae	Road in an evergreen forest	Growth in the soil	Chile	Puerto Cisnes	Aysén Region	Transect 2	Gravel road (unique identifier ROL X-230)	Transect	-44.7419	-72.6911	{"Seed dispersal syndrome": "Hydrochory"}, {"Growth form": "Terricolous"}, {"Habit": "Herb"}	native	native	WGS84	750	2017-01-25	Pincheira-Ulbrich, J.	https://orcid.org/0000-0001-9841-7426
101	Plantago lanceolata	L.	Plantae	Magnoliopsida	Lamiales	Plantaginaceae	Road in an evergreen forest	Growth in the soil	Chile	Puerto Cisnes	Aysén Region	Transect 2	Gravel road (unique identifier ROL X-230)	Transect	-44.7419	-72.6911	{"Seed dispersal syndrome": "Hydrochory"}, {"Growth form": "Terricolous"}, {"Habit": "Herb"}	introduced	invasive	WGS84	750	2017-01-25	Pincheira-Ulbrich, J.	https://orcid.org/0000-0001-9841-7426
102	Polygonum campanulatum	Hook. f.	Plantae	Magnoliopsida	Caryophyllales	Polygonaceae	Road in an evergreen forest	Growth in the soil	Chile	Puerto Cisnes	Aysén Region	Transect 1	Paved road (unique identifier ROL X-24) next to the harbour	Transect	-44.7242	-72.6877	{"Seed dispersal syndrome": "Hydrochory","zoochory"}, {"Growth form": "Terricolous"}, {"Habit": "Herb"}	introduced	established	WGS84	80	2017-01-24	Pincheira-Ulbrich, J.	https://orcid.org/0000-0001-9841-7426
103	Prunella vulgaris	L.	Plantae	Magnoliopsida	Lamiales	Lamiaceae	Road in an evergreen forest	Growth in the soil	Chile	Puerto Cisnes	Aysén Region	Transect 2	Gravel road (unique identifier ROL X-230)	Transect	-44.7419	-72.6911	{"Seed dispersal syndrome": "Myrmecochory"}, {"Growth form": "Terricolous"}, {"Habit": "Herb"}	introduced	invasive	WGS84	750	2017-01-25	Pincheira-Ulbrich, J.	https://orcid.org/0000-0001-9841-7426
104	Ranunculus repens	L.	Plantae	Magnoliopsida	Ranunculales	Ranunculaceae	Road in an evergreen forest	Growth in the soil	Chile	Puerto Cisnes	Aysén Region	Transect 2	Gravel road (unique identifier ROL X-230)	Transect	-44.7419	-72.6911	{"Seed dispersal syndrome": "Hydrochory"}, {"Growth form": "Terricolous"}, {"Habit": "Herb"}	native	native	WGS84	750	2017-01-25	Pincheira-Ulbrich, J.	https://orcid.org/0000-0001-9841-7426
105	Raukaua laetevirens	(Gay) Frodin	Plantae	Magnoliopsida	Asterales	Araliaceae	Road in an evergreen forest	Growth in the soil	Chile	Puerto Cisnes	Aysén Region	Transect 2	Gravel road (unique identifier ROL X-230)	Transect	-44.7419	-72.6911	{"Seed dispersal syndrome": "Ornithochory"}, {"Growth form": "Terricolous"}, {"Habit": "Shrub"}	native	native	WGS84	750	2017-01-25	Pincheira-Ulbrich, J.	https://orcid.org/0000-0001-9841-7426
106	Raukaua laetevirens	(Gay) Frodin	Plantae	Magnoliopsida	Asterales	Araliaceae	Beach path	Growth in the soil	Chile	Puerto Cisnes	Aysén Region	Transect 3	Gravel road (no identifier) on the public beach	Transect	-44.7454	-72.6989	{"Seed dispersal syndrome": "Ornithochory"}, {"Growth form": "Terricolous"}, {"Habit": "Shrub"}	native	native	WGS84	60	2017-01-26	Pincheira-Ulbrich, J.	https://orcid.org/0000-0001-9841-7426
107	Rhaphithamnus spinosus	(Juss.) Moldenke	Plantae	Magnoliopsida	Solanales	Verbenaceae	Beach path	Growth in the soil	Chile	Puerto Cisnes	Aysén Region	Transect 3	Gravel road (no identifier) on the public beach	Transect	-44.7454	-72.6989	{"Seed dispersal syndrome": "Ornithochory"}, {"Growth form": "Terricolous"}, {"Habit": "Shrub"}	native	native	WGS84	60	2017-01-26	Pincheira-Ulbrich, J.	https://orcid.org/0000-0001-9841-7426
108	Ribes magellanicum	Poir.	Plantae	Magnoliopsida	Saxifragales	Grossulariaceae	Road in an evergreen forest	Growth in the soil	Chile	Puerto Cisnes	Aysén Region	Transect 1	Paved road (unique identifier ROL X-24) next to the harbour	Transect	-44.7242	-72.6877	{"Seed dispersal syndrome": "Ornithochory"}, {"Growth form": "Terricolous"}, {"Habit": "Shrub"}	native	native	WGS84	80	2017-01-24	Pincheira-Ulbrich, J.	https://orcid.org/0000-0001-9841-7426
109	Ribes magellanicum	Poir.	Plantae	Magnoliopsida	Saxifragales	Grossulariaceae	Road in an evergreen forest	Growth in the soil	Chile	Puerto Cisnes	Aysén Region	Transect 2	Gravel road (unique identifier ROL X-230)	Transect	-44.7419	-72.6911	{"Seed dispersal syndrome": "Ornithochory"}, {"Growth form": "Terricolous"}, {"Habit": "Shrub"}	native	native	WGS84	750	2017-01-25	Pincheira-Ulbrich, J.	https://orcid.org/0000-0001-9841-7426
110	Rubus constrictus	Lefèvre & P.J.Müll.	Plantae	Magnoliopsida	Rosales	Rosaceae	Road in an evergreen forest	Growth in the soil	Chile	Puerto Cisnes	Aysén Region	Transect 2	Gravel road (unique identifier ROL X-230)	Transect	-44.7419	-72.6911	{"Seed dispersal syndrome": "Endozoochory"}, {"Growth form": "Terricolous"}, {"Habit": "Shrub"}	introduced	invasive	WGS84	750	2017-01-25	Pincheira-Ulbrich, J.	https://orcid.org/0000-0001-9841-7426
111	Sarmienta scandens	(J.D. Brandis ex Molina) Pers.	Plantae	Magnoliopsida	Lamiales	Gesneriaceae	Road in an evergreen forest	Growing on rock	Chile	Puerto Cisnes	Aysén Region	Transect 2	Gravel road (unique identifier ROL X-230)	Transect	-44.7419	-72.6911	{"Seed dispersal syndrome": "Anemochory"}, {"Growth form": "Epiphyte"}, {"Habit": "Shrub"}	native	native	WGS84	750	2017-01-25	Pincheira-Ulbrich, J.	https://orcid.org/0000-0001-9841-7426
112	Serpyllopsis caespitosa	(Gaudich.) C. Chr.	Plantae	Polypodiopsida	Hymenophyllales	Hymenophyllaceae	Road in an evergreen forest	Growing on rock	Chile	Puerto Cisnes	Aysén Region	Transect 1	Paved road (unique identifier ROL X-24) next to the harbour	Transect	-44.7242	-72.6877	{"Seed dispersal syndrome": "Anemochory"}, {"Growth form": "Epiphyte"}, {"Habit": "Herb"}	native	native	WGS84	80	2017-01-24	Pincheira-Ulbrich, J.	https://orcid.org/0000-0001-9841-7426
113	Serpyllopsis caespitosa	(Gaudich.) C. Chr.	Plantae	Polypodiopsida	Hymenophyllales	Hymenophyllaceae	Road in an evergreen forest	Growing on rock	Chile	Puerto Cisnes	Aysén Region	Isolated rock	Rock at the side of the gravel road (unique identifier ROL X-230)	Transect	-44.7405	-72.6899	{"Seed dispersal syndrome": "Anemochory"}, {"Growth form": "Epiphyte"}, {"Habit": "Herb"}	native	native	WGS84	7	2017-01-25	Pincheira-Ulbrich, J.	https://orcid.org/0000-0001-9841-7426
114	Serpyllopsis caespitosa	(Gaudich.) C. Chr.	Plantae	Polypodiopsida	Hymenophyllales	Hymenophyllaceae	Beach path	Growing on rock	Chile	Puerto Cisnes	Aysén Region	Transect 3	Gravel road (no identifier) on the public beach	Transect	-44.7454	-72.6989	{"Seed dispersal syndrome": "Anemochory"}, {"Growth form": "Epiphyte"}, {"Habit": "Herb"}	native	native	WGS84	60	2017-01-26	Pincheira-Ulbrich, J.	https://orcid.org/0000-0001-9841-7426
115	Sophora cassioides	(Phil.) Sparre	Plantae	Magnoliopsida	Fabales	Fabaceae	Beach path	Growth in the soil	Chile	Puerto Cisnes	Aysén Region	Transect 3	Gravel road (no identifier) on the public beach	Transect	-44.7454	-72.6989	{"Seed dispersal syndrome": "Hydrochory"}, {"Growth form": "Terricolous"}, {"Habit": "Tree"}	native	native	WGS84	60	2017-01-26	Pincheira-Ulbrich, J.	https://orcid.org/0000-0001-9841-7426
116	Sticherus squamulosus	(Desv.) Nakai	Plantae	Polypodiopsida	Gleicheniales	Gleicheniaceae	Road in an evergreen forest	Growth in the soil	Chile	Puerto Cisnes	Aysén Region	Transect 2	Gravel road (unique identifier ROL X-230)	Transect	-44.7419	-72.6911	{"Seed dispersal syndrome": "Anemochory"}, {"Growth form": "Terricolous"}, {"Habit": "Herb"}	native	native	WGS84	750	2017-01-25	Pincheira-Ulbrich, J.	https://orcid.org/0000-0001-9841-7426
117	Synammia feuillei	(Bertero) Copel.	Plantae	Polypodiopsida	Polypodiales	Polypodiaceae	Beach path	Growing on rock	Chile	Puerto Cisnes	Aysén Region	Transect 3	Gravel road (no identifier) on the public beach	Transect	-44.7454	-72.6989	{"Seed dispersal syndrome": "Anemochory"}, {"Growth form": "Epiphyte"}, {"Habit": "Herb"}	native	native	WGS84	60	2017-01-26	Pincheira-Ulbrich, J.	https://orcid.org/0000-0001-9841-7426
118	Tepualia stipularis	(Hook. & Arn.) Griseb.	Plantae	Magnoliopsida	Myrtales	Myrtaceae	Road in an evergreen forest	Growth in the soil	Chile	Puerto Cisnes	Aysén Region	Transect 1	Paved road (unique identifier ROL X-24) next to the harbour	Transect	-44.7242	-72.6877	{"Seed dispersal syndrome": "Anemochory"}, {"Growth form": "Terricolous"}, {"Habit": "Shrub"}	native	native	WGS84	80	2017-01-24	Pincheira-Ulbrich, J.	https://orcid.org/0000-0001-9841-7426
119	Tepualia stipularis	(Hook. & Arn.) Griseb.	Plantae	Magnoliopsida	Myrtales	Myrtaceae	Road in an evergreen forest	Growth in the soil	Chile	Puerto Cisnes	Aysén Region	Transect 2	Gravel road (unique identifier ROL X-230)	Transect	-44.7419	-72.6911	{"Seed dispersal syndrome": "Anemochory"}, {"Growth form": "Terricolous"}, {"Habit": "Shrub"}	native	native	WGS84	750	2017-01-25	Pincheira-Ulbrich, J.	https://orcid.org/0000-0001-9841-7426
120	Weinmannia trichosperma	Cav.	Plantae	Magnoliopsida	Oxalidales	Cunoniaceae	Road in an evergreen forest	Growth in the soil	Chile	Puerto Cisnes	Aysén Region	Transect 2	Gravel road (unique identifier ROL X-230)	Transect	-44.7419	-72.6911	{"Seed dispersal syndrome": "Anemochory"}, {"Growth form": "Terricolous"}, {"Habit": "Tree"}	native	native	WGS84	750	2017-01-25	Pincheira-Ulbrich, J.	https://orcid.org/0000-0001-9841-7426
